# Supplementary material for: Aneuploidy detection in pooled polar bodies using rapid nanopore sequencing
Source: J Assist Reprod Genet. 2024 Apr 20;41(5):1261–71. doi: 10.1007/s10815-024-03108-7 (PMC11143085; doi:10.1007/s10815-024-03108-7)
Supplement: Supplementary file 5 — Supplementary file5 (XLSX 22.4 KB) [file 10815_2024_3108_MOESM5_ESM.xlsx]

## Sheet: Tabelle1
	ONT				aCGH		Evaluation
ID	# reads	average read length	Read Counts Aneufinder	Average #reads per bin	DLR Spread	Concentration	aCGH algorithm	aCGH clinical evaluation	aCGH clinical evaluation info	ONT	ONT 300k reads	highly complex sample
1	904000	524.9	791358	269	0.56	31.3	-15; -19; -20;	-15		-15;	-9; -15;	no
2	940000	518.5	818677	278	0.75	31.8	-22;	-22;		-22;	+1; +3; +9; +12; +13; +14; +16; +20; +21;	no
3	548000	525.9	491364	167	0.5675	43.6	+1; -8; -10; -14; -18;	+1; -8; -10; -14; -18;		+1; -8; -10; -14; -18;	+1; -8; -10; -14; -18;	no
4	748000	549.3	672595	228	0.5492	32.6	+15; -16; +17; -19; -22;	+15; -16; +17; -19; -22;		+15; -16; +17; -19; -22;	+15; -16; +17; -19; -22;	no
5	332652	528.3	295425	100	0.49	31.6	-1; -13; -19; -20; -22;	-1q; -13; -19; -20; -22;		-1; -13; -19; -20; -22;	-1; -13; -19; -20; -22;	no
6	550730	556.4	479177	163	0.5934	37.2	-19;	N/A	possible -4 and -19	-4; -19; -21;	+1; +2; +3; +5; +6; +7; +8; +10; +11; +12; +13; +15; +16; +17; +18; +20; +22; +X;	no
7	804589	529	720971	245	0.62	33.2	+4;	+4;		+4;	+4;	no
8	650556	535.9	590368	201	0.58	31.6	euploid	euploid		euploid	euploid	no
9	594829	518.6	535402	182	0.48	31.9	euploid	euploid		euploid	euploid	no
10	1166980	552.5	1062843	361	0.55	35.4	euploid	euploid		euploid	euploid	no
11	763234	553.2	700899	238	0.53	37.7	euploid	euploid		euploid	euploid	no
12	1810704	557.6	1618950	550	0.63	37.6	euploid	euploid		euploid	euploid	no
13	1386590	552.9	1266959	430	0.35	33.4	euploid	euploid		euploid	euploid	no
14	1178565	535.3	1074691	365	0.46	42.2	euploid	euploid		euploid	euploid	no
15	836641	557.1	731514	248	0.49	40	euploid	euploid		euploid	euploid	no
16	1377887	547.2	1220623	415	0.57	42.8	-4; +5;	-4; +5;		+1; +2; +3; +5; +6; +7; +8; +10; +11; +13; +14; +15; +16; +18; +19; +20; +21; +X;	-4;	yes
17	1059710	548.9	954403	324	0.56	42.9	euploid	euploid		euploid	euploid	no
18	1465550	556.4	1310558	445	0.55	44.9	+4; -17; -22;	+4; -17; -22;		+4; -17; -22;	+4; -17; -22;	no
19	1484419	553.5	1303164	443	0.76	43.6	+11; +13; -19;	+11;+13;-19	-9 partial	+11; +13; +15; +22;	-9; +11; +13; +22;	no
20	2073918	553.8	1833291	623	0.48	51.1	euploid	euploid		euploid	euploid	no
21	833232	571	749641	255	0.86	41.3	+2; -3; -9; +13; -15; -20;	-3; -15; -20;	+2 possible, -9 possible partial	+2; -3; -9; -15; -20;	+2; -3; -9; -15; -20; +X;	no
22	1253409	558.3	1107089	376	0.62	51.5	euploid	euploid		euploid	euploid	no
23	1429734	559	1268105	431	0.61	46.7	euploid	euploid		-5;	-5;	no
24	1889282	565.2	1665383	566	0.64	44.9	euploid	euploid		euploid	euploid	no
25	1065947	566.6	964226	328	0.63	50.4	euploid	euploid		euploid	euploid	no
26	2006438	551.9	1787975	607	0.56	42	-14;	-14;		+3; -14;	+3; -14;	no
27	1616237	547.1	1450277	493	0.46	38.3	+9; -15;	+9; -15;		+9; -15;	+9; -15;	no
28	1061460	543.1	971634	330	0.43	38.4	euploid	-10; -14; -21;		-21;	-21;	no
29	1661752	537.8	1467417	498	0.55	40.6	-4; +15;	-4; +15;		-4; +15;	-4; +15;	no
30	1445974	535.2	1296467	440	0.54	46.1	-9;	-9;		-9;	-9;	no
31	1488823	540.5	1318556	448	0.49	46.5	+3; +6; +9; -11; -13; -16; -17; +19; -20;	+3; +6; +9; -11; -13; -16; -17; +19; -20;		+2; +3; +6; +9; -11; -13; -16; -17; +19; -20;	+2; +3; +6; +9; -11; -13; -16; -17; +19; -20;	no
32	1027508	539.1	915743	311	0.56	46.7	-21;	-21;		-21;	euploid	no
33	831177	534.3	750647	255	0.55	31.2	-18;	-18;		-16; -18;	-18;	no
34	875992	533.4	777214	264	0.49	27.5	+11; +13; +18;	+11; +13; +18;		+11; +13; +18;	+11; +13; +18;	no
35	1150169	550.6	1027344	349	0.74	29.9	euploid	euploid		euploid	euploid	no
36	1064116	533.9	942183	320	0.51	31.4	euploid	euploid		euploid	euploid	no
37	1685103	548.2	1498150	509	0.54	33.8	euploid	euploid		euploid	euploid	no
38	1208688	542.1	1078196	366	0.53	33.6	euploid	euploid		euploid	euploid	no
39	1063661	541.7	948171	322	0.52	25.1	-4; -15;	-15;		-15; +16;	-15; +16;	no
40	885397	540.3	793782	270	0.54	25.7	-5; -10; -12; -18; -19; +X;	-12; -18; -19	-5; -10 possible	+1; +2; +4; +8; +9; +11; +16; +17; -18; +20; +22; +X;	+1; +2; +4; +7; +8; +9; +11; +14; +16; +17; -18; +20; +22; +X;	yes
41	756703	541.7	680460	231	0.48	24.3	euploid	euploid		euploid	+1; +22;	no
42	612453	529.2	555848	189	0.66	23.5	-3; -6; -8; -12; -13; -15; -19; -20;	-6; -12; -15; -19;		+1; +2; -6; +7; +9; +10; +11; -12; +16; +17; +18; +X;	+1; +2; -6; +7; +9; +10; +11; -12; +16; +17; +18; +X;	yes
43	919330	536.7	829374	282	0.63	25.4	-14;	-14;		-14;	-14;	no
44	1452846	547.9	1313309	446	0.48	35.1	-21;	-21;	+22 likely	-21;	-21;	no
45	1727017	538.5	1572356	534	0.57	37.6	-3; -4; -9; -13; -14; -15; -17; -18; -22;	-3; -9; -13; -14; -15; -17; -18;	-4 possible	+2; +5; +6; +7; +8; +10; +11; +12; +16; +19; +20; +21; -22; +X;	-1; -3; -4; -9; -13; -14; -15; -17; -18; -22;	yes
46	1623341	522.2	1429782	486	0.52	40.2	euploid	euploid		euploid	euploid	no
47	1794783	531.4	1599661	543	0.46	41.6	-5; -12; -18;	-18;		-5; -12; -13; -18; -20;	-5; -12; -13; -18;	no
48	1862652	547.4	1669603	567	0.52	45.3	-19;	-19; -21;		-19;	-19;	no
49	2437743	543	2150630	731	0.61	46.2	+21;	+21;		+21;	+21;	no
50	1136286	551.7	1016144	345	0.66	42.9	+22;	+22;	+2partial; +12 possible	+7; +12; +21; +22;	+7; +12; +21; +22;	no
51	1032405	552.1	934366	317	0.5	27.3	-12; -14; -17;	-12; -14; -17;		+2; +3; +4; +6; +7; +8; +9; +11; +15; -17; +18; +19; +20; +21; +22; +X;	-12; -14; +15; -17;	yes
52	1048144	550.1	945202	321	0.5	24.6	+9; -17; -21;	+9; -17; -21;		+9; -17; -21;	+9; -17; -21;	no
53	882403	522.7	788702	268	0.55	37.8	+14; -15;	+14; -15;		+14; -15;	+14; -15;	no
54	883021	525.2	791237	269	0.47	37.6	-7; +20;	-7; +20;		-7; +20;	-7; +20;	no
55	776406	530.9	689884	234	0.5	37.1	+12; +15; -18;	+12; +15;	-18 likely	-10; +12; +15; -18; -19;	-10; +12; +15; -18; -19;	no
56	963742	524.5	846741	288	0.47	40.9	euploid	euploid		euploid	euploid	no
57	1043654	539.2	932699	317	0.62	44.7	-16; -22;	-7; -16; -22;		-16;	-16;	no
58	743257	536	653823	222	0.68	34.4	-15; +16; +19;	-15; +16; +19;		-15; +16; +19;	-15; +16; +19;	no
59	1031153	553.4	916639	311	0.55	33.6	+11; -22;	+11; -22;		+11; -22;	+11; -22;	no
60	850418	563.5	761605	259	0.58	35.3	+9; -11; -16; -19; +20;	+9; -11; -16; -19; +20;		+9; -11; -16; -19; +20;	+9; -11; -16; -19; +20;	no
61	843699	558.3	748076	254	0.59	33	+11; +15; -20;	+11; -20;	+15 likely	+11; +15; -20; +22;	+11; +15; -20; +22;	no
62	961780	534	862431	293	0.73	32.7	euploid	euploid		-21; -22;	-22;	no
63	1451581	536.6	1288164	438	0.69	32.6	-14; +22;	N/A	-14 likely	-14;	-14;	no
64	1319378	536.4	1183376	402	0.79	32.9	-13; -16; -20; -22;	-16; -20; -22;	-13 likely partial	-13; -16; -20; -22;	-13; -16; -20; -22;	no
65	1411211	570	1232636	419	0.8	31	-18;	-18;		+1; +2; +3; +4; +5; +6; +7; +8; +9; +10; +11; +12; +13; +14; +15; +16; +17; -18; +19; +20; +21; +22; +X;	-18;	yes
66	1715012	531.6	1497875	509	0.63	33	euploid	euploid		euploid	euploid	no
67	1006529	561.7	888933	302	0.68	29.5	euploid	euploid		euploid	euploid	no
68	1604544	557.3	1408785	479	0.76	30.3	-5; -10; -12; -14; -15; -16; -17; -21; -22;	-14; -21;	-15; -16; -17 possible	+3; +7; +8; +9; -14; -16; +19; +20; -21;	+3; +7; +8; +9; -14; +19; +20; -21;	no
69	773654	537	690279	234	0.61	29.5	-17; +22;	-17; +22;		-17; -19; +22;	-17; -19; +22;	no
70	962065	542.5	859522	292	0.6	30.4	euploid	euploid		euploid	euploid	no
71	1018718	536.8	906798	308	0.67	41.5	-1; -7; -15; -17; -20; -21;	-7; -15;	-1 possible	+2; +3; +4; +5; +6; +8; +9; +10; +13; +14; -15; +18; +19; +22; +X;	+2; +3; +4; +5; +6; +8; +9; +10; +13; +14; -15; +16; +18; +19; +22; +X;	yes
72	867739	556.4	776834	264	0.63	29.5	euploid	+2p; -7p; +Xq;		+X;	+X;	no
73	884789	546.9	785026	267	0.49	34.4	-19; +22;	-19; +22;		-19; +22;	-19; +22;	no
74	1302976	552	1136483	386	0.49	33.6	+15; +22;	+15;		+15;	+15;	no
75	978996	537.2	868516	295	0.49	31.4	-19;	-19;	-11 partial	-19;	-19;	no
76	815876	541.2	727618	247	0.45	29.5	-19;	-19;		+16; -19;	+16; -19;	no
77	1048875	545.9	915421	311	0.48	33.3	+4; +22;	+4; +22;		+4; +22;	+4; +22;	no
78	774334	563.8	690181	234	0.83	32.1	-1; -4; -5; -9; -12; -13; -14; -15; -20; -21; -22; -X;	-1; -4; -5; -9; +11; -12; -13; -14; -15; -20; -21; -22; -X;		-1; -4; -5; -9; +11; -12; -13; -14; -15; -20; -21; -22; -X;	-1; -4; -5; -9; +11; -12; -13; -14; -15; -20; -21; -22; -X;	yes
79	826840	553.6	733869	249	0.61	34.4	euploid	euploid		euploid	euploid	no
80	497141	545	436326	148	0.61	34.3	euploid	euploid		euploid	euploid	no
81	803993	555.7	708061	241	0.38	36.7	euploid	euploid		euploid	euploid	no
82	1235212	547.4	1076334	366	0.69	32.6	euploid	euploid		euploid	euploid	no
83	1574248	544.1	1386735	471	0.47	32	-15;	-15;		-15;	-15;	no
84	610435	548.7	538180	183	0.49	30.6	euploid	euploid		euploid	euploid	no
85	733704	549.3	634465	216	0.58	32.7	euploid	euploid		euploid	euploid	no
86	695482	553.3	614062	209	0.39	34.5	euploid	euploid		euploid	euploid	no
87	554234	558.3	489963	166	0.58	35.8	-4; +22; -X;	-4; +22;		-4; -11; +22;	-4; +22; -X;	no
88	1076000	566.4	956790	325	0.42	35	euploid	euploid		euploid	euploid	no
89	693433	538.6	614020	209	0.57	34.9	+17;	+17;		+6; +15; +17; +X;	+17; +X;	no
90	1241927	562.4	1088913	370	0.4	33.1	euploid	euploid		euploid	euploid	no
91	725026	545.6	649820	221	0.51	34.1	-7; -19; -21;	-7; -19; -21;		-7; -19; -21;	-7; -19; -21;	no
92	905294	539.4	804279	273	0.55	36.7	+21;	+21;		+1; +21; +X;	+1; +21; +X;	no
93	708368	538.2	631085	214	0.46	34.3	+4;	+4;		+4;	+4;	no
94	581690	586.3	521512	177	0.6	30.3	euploid	euploid		euploid	euploid	no
95	449341	558.4	406682	138	0.37	33.3	euploid	euploid		euploid	euploid	no
96	489944	543.1	439659	149	0.5	33.8	+22;	+22;		+22;	+22;	no
97	496179	569.8	446517	152	0.85	34.7	euploid	euploid		euploid	euploid	no
98	586466	561	522089	177	0.75	34.8	euploid	euploid		euploid	euploid	no
99	525782	543	463847	158	0.57	36.7	+21; +X;	+21; +X;		+21; +X;	+21; +X;	no
100	1758487	563.1	1477876	504	0.71	35.4	-19; +21;	-19;		-19; +21;	-19; +21;	no
101	1574568	551.4	1325819	452	0.59	34.4	-16;	-16;		-16;	-16;	no
102	1314822	568.6	1123447	383	0.56	38.7	-22;	-22;		-22;	-22;	no
mean	1.08039e+06	546.256	959675	326.059	0.569805	35.7588
sd	417670	12.916	367901	125.046	0.104787	6.02813
reference samples
CTRL1	1568805	551.1			0.67	52.1	euploid
CTRL2	1419921	546.6			0.55	42.9	euploid
CTRL3	941264	556.6			0.63	31.1	euploid
CTRL4	961958	535.6			0.49	35.4	euploid
CTRL5	570319	549.4			0.54	30.1	euploid
CTRL6	474079	558.7			0.54	35.8	euploid
