# Supplementary material for: Aneuploidy detection in pooled polar bodies using rapid nanopore sequencing
Source: J Assist Reprod Genet. 2024 Apr 20;41(5):1261–71. doi: 10.1007/s10815-024-03108-7 (PMC11143085; doi:10.1007/s10815-024-03108-7)
Supplement: Supplementary file 6 — Supplementary file6 (XLSX 10.7 KB) [file 10815_2024_3108_MOESM6_ESM.xlsx]

## Sheet: Tabelle1
Evaluations per chromosome (n = 2346)		aCGH
		euploid	gain	loss
ONT 300k	euploid	2071	4	30
	gain	87	46	0
	loss	10	0	98
Supplementary Table S2a
Evaluations per chromosome (n = 2346)		ONT
		euploid	gain	loss
ONT 300k	euploid	2025	70	10
	gain	33	100	0
	loss	15	0	93
Supplementary Table S2b
